# Supplementary material for: Inflammatory Markers in the Blood of Spastic Cerebral Palsy Children: A Case–Control Study
Source: Children (Basel). 2025 Mar 9;12(3):343. doi: 10.3390/children12030343 (PMC11940874; doi:10.3390/children12030343)
Supplement: Supplementary file 1 [file children-12-00343-s001.zip]

Archive with 1 entries (1 files):
- children-3468011-supplementary.pdf
